# Supplementary material for: Seasonal and annual fluctuations of deer populations estimated by a Bayesian state–space model
Source: PLoS One. 2020 Jun 18;15(6):e0225872. doi: 10.1371/journal.pone.0225872 (PMC7302714; doi:10.1371/journal.pone.0225872)
Supplement: S1 Dataset — (XLSX) [file pone.0225872.s007.xlsx]

## Sheet: block
Year	block	area	maxs	dead	SD50	SD100	s50depth	tsdepth	dDis
2007	5	181.5	132	30	52	15	46.48	50.18	73
2008	10	181.5	130	0	40	5	28.6	37.91	78.5
2009	7	181.5	37	0	0	0	0	8.56	85
2010	19	181.5	142	25	76	32	70.731	77.61	98.5
2011	4	181.5	138	4	87	16	74.054	78.297	88.5
2012	2	131.2	91	7	21	0	13.779	34.103	83.5
2013	5	181.5	114	6	70	20	56.064	63.528	101.5
2014	7	181.5	113	38	71	8	55.16	60.91	83.5
2015	10	199.4	31	2	0	0	0	5.28	100
2016	5	199.4	135	30	61	12	49.42	55.76	92.5
2017	3	199.4	87	0	7	0	4.71	26.94	93
2018	3	199.4	9999	9999	9999	9999	9999	9999	9999

## Sheet: Sheet1
Year	cycle	A	obA	B	obB	E	obE	hunt	isHunt	effort
2007	1	4	61	0	22	1	32	9999	0	9999
2007	2	6	68	0	14	3	50	9999	0	9999
2007	3	31	117	3	19	12	55	9999	0	9999
2007	4	13	55	2	17	0	19	9999	0	9999
2008	5	1	79	3	23	1	26	9999	0	9999
2008	6	3	83	1	28	0	25	9999	0	9999
2008	7	8	94	7	27	1	42	0	1	6
2008	8	6	92	0	28	0	30	10	1	24
2009	9	13	86	1	46	2	50	0	1	6
2009	10	7	102	2	24	11	82	9999	0	9999
2009	11	9	96	7	36	12	76	0	1	6
2009	12	4	79	0	20	0	42	3	1	20
2010	13	10	106	1	29	9	50	9999	0	9999
2010	14	20	104	4	38	37	77	9999	0	9999
2010	15	56	141	9	36	38	90	9999	0	9999
2010	16	16	103	5	38	5	54	7	1	6
2011	17	2	126	0	51	3	80	9999	0	9999
2011	18	6	106	1	34	10	87	9999	0	9999
2011	19	6	123	6	41	2	76	4	1	8
2011	20	5	82	0	27	1	45	1	1	8
2012	21	2	159	1	52	0	80	9999	0	9999
2012	22	4	106	1	22	15	82	9999	0	9999
2012	23	3	128	0	44	9	71	5	1	13
2012	24	0	86	0	23	0	63	3	1	6
2013	25	2	139	1	60	0	64	15	1	25
2013	26	1	104	3	47	4	44	9999	0	9999
2013	27	4	121	0	32	0	43	3	1	14
2013	28	1	76	0	29	0	39	4	1	11
2014	29	6	176	0	53	0	49	17	1	12
2014	30	6	109	0	35	0	37	1	1	2
2014	31	0	145	0	41	1	69	4	1	8
2014	32	0	75	0	22	1	46	10	1	4
2015	33	0	124	2	42	0	34	6	1	14
2015	34	2	91	0	29	0	35	2	1	4
2015	35	4	106	1	28	0	36	2	1	19
2015	36	0	65	0	22	0	36	2	1	6
2016	37	5	114	1	25	0	32	8	1	19
2016	38	10	98	1	30	0	41	2	1	6
2016	39	4	100	7	38	0	38	2	1	10
2016	40	0	58	0	15	0	34	5	1	16
2017	41	0	87	0	27	1	29	1	1	14
2017	42	1	72	1	29	3	38	9999	0	9999
2017	43	2	61	1	22	0	22	9999	0	9999
2017	44	0	51	0	23	0	24	4	1	20
2018	45	2	107	3	48	0	62	4	1	4
2018	46	4	89	2	31	2	33	9999	0	9999
2018	47	5	112	3	32	0	36	2	1	20
2018	48	4	75	1	35	0	40	9999	0	9999
